# Supplementary material for: Comparison of 128-Slice Low-Dose Prospective ECG-Gated CT Scanning and Trans-Thoracic Echocardiography for the Diagnosis of Complex Congenital Heart Disease
Source: PLoS One. 2016 Oct 27;11(10):e0165617. doi: 10.1371/journal.pone.0165617 (PMC5082860; doi:10.1371/journal.pone.0165617)
Supplement: S1 Data — (XLS) [file pone.0165617.s001.xls]

## Sheet: Sheet1
No.	Age (yr)	Weight (Kg)	CTDIvol (mGy)	DLP (mGy∙cm)	ED (mSv)	adjusted ED (mSv)	HR /min	Final score	A score	B score
1	2	12.5	1.02	18	0.324	0.745	122	5	5	5
2	1	9.5	0.98	13	0.234	0.538	126	4	4	4
3	3	10	1.01	14	0.252	0.579	110	4	4	4
4	6	17.5	1.47	25	0.378	0.869	100	5	5	5
5	3	11	0.8	11	0.198	0.455	107	5	5	5
6	1	8	0.92	13	0.234	0.538	124	5	5	5
7	0.4	13	0.87	12	0.312	0.717	140	5	5	5
8	0.9	8	0.78	8	0.208	0.478	136	5	5	5
9	0.6	8.5	1.14	12	0.312	0.717	129	5	5	5
10	0.3	4	0.75	8	0.208	0.478	138	5	5	5
11	0.4	7.5	0.80	6	0.156	0.358	137	4	4	4
12	1.5	8.5	1.04	11	0.198	0.455	124	4	4	3
13	0.8	6	0.84	12	0.312	0.717	140	5	5	4
14	3	11	0.97	13	0.234	0.538	106	5	5	5
15	0.3	7.5	1.14	12	0.312	0.717	140	4	3	4
16	3	11	0.88	12	0.216	0.497	110	4	4	4
17	0.08	5	1.00	10	0.39	0.897	113	5	5	5
18	0.5	6.5	1.58	20	0.52	1.196	126	4	4	4
19	4	16	0.90	12	0.216	0.496	112	4	4	4
20	1.75	7.3	0.74	10	0.18	0.414	120	4	4	4
21	3	14	1.43	25	0.45	1.035	108	5	4	5
22	0.16	6	0.86	9	0.351	0.807	136	4	4	4
23	0.5	6	1.05	14	0.364	0.837	140	4	4	4
24	1.16	9	0.98	13	0.234	0.538	120	4	4	4
25	0.5	7	1.09	11	0.286	0.657	124	4	4	4
26	0.5	5.5	1.20	17	0.442	1.01	128	5	5	5
27	1.6	9	0.93	13	0.234	0.538	116	5	5	5
28	4	11	0.99	14	0.252	0.579	86	4	4	4
29	6	15	1.32	23	0.414	0.952	98	4	4	4
30	0.6	7	1.32	14	0.364	0.837	132	4	4	4
31	0.16	5	0.51	5	0.195	0.448	122	4	4	4
32	2	12	0.93	13	0.234	0.538	100	4	4	4
33	0.9	6	0.55	6	0.156	0.358	132	4	4	4
34	0.008	3.3	0.47	6	0.234	0.538	137	3	3	3
35	1	9	0.8	11	0.198	0.455	124	4	4	4
